# Supplementary material for: ﻿A new Boulenophrys species (Anura, Megophryidae) from the coastal hills of eastern Fujian Province, China
Source: Zookeys. 2024 Oct 18;1216:1–15. doi: 10.3897/zookeys.1216.130017 (PMC11512100; doi:10.3897/zookeys.1216.130017)
Supplement: XML Treatment for Boulenophrys lichun [file zookeys.1216.130017-treatment1.xml]

<!DOCTYPE tp:taxon-treatment
  PUBLIC "-//TaxonX//DTD Taxonomic Treatment Publishing DTD v0 20100105//EN" "tax-treatment-NSO.dtd">
<tp:taxon-treatment xmlns:tp="http://www.plazi.org/taxpub"><tp:treatment-meta><kwd-group><label>Taxon classification</label><kwd>
                <named-content content-type="kingdom">Animalia</named-content>
              </kwd><kwd>
                <named-content content-type="order">Anura</named-content>
              </kwd><kwd>
                <named-content content-type="family">Megophryidae</named-content>
              </kwd></kwd-group><mixed-citation publication-type="journal"><person-group><name><surname>Lin</surname><given-names>Shi-Shi</given-names></name><name><surname>Chen</surname><given-names>Hong-Hui</given-names></name><name><surname>Li</surname><given-names>Yuan-Hang</given-names></name><name><surname>Peng</surname><given-names>Zhao-Ning</given-names></name><name><surname>Zeng</surname><given-names>Zhao-Chi</given-names></name><name><surname>Wang</surname><given-names>Jian</given-names></name></person-group><article-title>﻿A new <italic><tp:taxon-name><tp:taxon-name-part taxon-name-part-type="genus" reg="Boulenophrys">Boulenophrys</tp:taxon-name-part></tp:taxon-name></italic> species (<tp:taxon-name><tp:taxon-name-part taxon-name-part-type="order">Anura</tp:taxon-name-part></tp:taxon-name>, <tp:taxon-name><tp:taxon-name-part taxon-name-part-type="family">Megophryidae</tp:taxon-name-part></tp:taxon-name>) from the coastal hills of eastern Fujian Province, China</article-title><source>Zookeys</source><day>18</day><month>10</month><year>2024</year><volume>1216</volume><fpage>1</fpage><lpage>15</lpage><pub-id pub-id-type="doi">10.3897/zookeys.1216.130017</pub-id></mixed-citation></tp:treatment-meta><tp:nomenclature><label>﻿</label><tp:taxon-name>
              <object-id xmlns:xlink="http://www.w3.org/1999/xlink" content-type="arpha" xlink:type="simple">AF6296E2-B161-5E10-8192-74EAB15B0D8F</object-id>
              <tp:taxon-name-part taxon-name-part-type="genus" reg="Boulenophrys">Boulenophrys</tp:taxon-name-part>
              <tp:taxon-name-part taxon-name-part-type="species" reg="lichun">lichun</tp:taxon-name-part>
              <object-id xmlns:xlink="http://www.w3.org/1999/xlink" content-type="zoobank" xlink:type="simple">https://zoobank.org/02303B1E-ED1A-482B-8BD3-B32BC0DB9D6B</object-id>
            </tp:taxon-name><tp:taxon-status xmlns:xlink="http://www.w3.org/1999/xlink" xlink:type="simple">sp. nov.</tp:taxon-status><xref ref-type="fig" rid="F3">Fig. 3</xref></tp:nomenclature><tp:treatment-sec sec-type="material" id="SECID0EQWAG"><title>Material examined.</title><p><bold><italic>Holotype</italic>.
              </bold> China • ♂; Fujian Province, Ningde City, Jiaocheng District, Mt Nanji; <named-content xmlns:xlink="http://www.w3.org/1999/xlink" content-type="dwc:verbatimCoordinates" xlink:type="simple"><named-content content-type="geo-json" specific-use="{&#34;type&#34;:&#34;Point&#34;,&#34;coordinates&#34;:[119.519939,26.645774]}" id="NCID0E5WAG" xlink:type="simple">26.645774°N, 119.519939°E</named-content></named-content>, ca. 230 m elev.; 4 Feb. 2024; Jian Wang, Zhao-Chi Zeng, Shi-Shi Lin and Yuan-Hang Li leg.; <abbrev xmlns:xlink="http://www.w3.org/1999/xlink" xlink:title="Guangdong Polytechnic of Environmental Protection Engineering" id="ABBRID0EDXAG" xlink:type="simple">GEP</abbrev> a214.</p><fig id="F3" position="float" orientation="portrait"><object-id xmlns:xlink="http://www.w3.org/1999/xlink" content-type="doi" xlink:type="simple">10.3897/zookeys.1216.130017.figure3</object-id><object-id xmlns:xlink="http://www.w3.org/1999/xlink" content-type="arpha" xlink:type="simple">E7F83773-006E-5EB9-B15F-D9DEA63D520C</object-id><label>Figure 3.</label><caption><p>The male holotype (<abbrev xmlns:xlink="http://www.w3.org/1999/xlink" xlink:title="Guangdong Polytechnic of Environmental Protection Engineering" id="ABBRID0EPXAG" xlink:type="simple">GEP</abbrev> a214, <bold>A–C</bold>) and the female paratype (<abbrev xmlns:xlink="http://www.w3.org/1999/xlink" xlink:title="Guangdong Polytechnic of Environmental Protection Engineering" id="ABBRID0EVXAG" xlink:type="simple">GEP</abbrev> a215, <bold>D–F</bold>) of <italic><tp:taxon-name><tp:taxon-name-part taxon-name-part-type="genus" reg="Boulenophrys">Boulenophrys</tp:taxon-name-part><tp:taxon-name-part taxon-name-part-type="species" reg="lichun">lichun</tp:taxon-name-part></tp:taxon-name></italic> sp. nov. in life.</p></caption><graphic xmlns:xlink="http://www.w3.org/1999/xlink" xlink:href="zookeys-1216-001_article-130017__-g003.jpg" position="float" orientation="portrait" xlink:type="simple" id="oo_1156127.jpg"><uri content-type="original_file" xlink:type="simple">https://binary.pensoft.net/fig/1156127</uri></graphic></fig><p><bold><italic>Paratypes</italic>.
              </bold> China • 4♂♂; same data as for holotype; <named-content xmlns:xlink="http://www.w3.org/1999/xlink" content-type="dwc:institutional_code" xlink:title="Herpetological Museum, Chengdu Institute of Biology, the Chinese Academy of Sciences" xlink:href="http://grbio.org/institution/chengdu-institute-biology" xlink:type="simple">CIB</named-content> 121428 [field number <abbrev xmlns:xlink="http://www.w3.org/1999/xlink" xlink:title="Guangdong Polytechnic of Environmental Protection Engineering" id="ABBRID0EWYAG" xlink:type="simple">GEP</abbrev> a210], <abbrev xmlns:xlink="http://www.w3.org/1999/xlink" xlink:title="Guangdong Polytechnic of Environmental Protection Engineering" id="ABBRID0E1YAG" xlink:type="simple">GEP</abbrev> a211–213 • 1♀; same data as for holotype; <abbrev xmlns:xlink="http://www.w3.org/1999/xlink" xlink:title="Guangdong Polytechnic of Environmental Protection Engineering" id="ABBRID0E5YAG" xlink:type="simple">GEP</abbrev> a215.</p></tp:treatment-sec><tp:treatment-sec sec-type="etymology" id="SECID0ECZAG"><title>Etymology.</title><p>The specific name <italic><tp:taxon-name><tp:taxon-name-part taxon-name-part-type="genus" reg="Boulenophrys"/><tp:taxon-name-part taxon-name-part-type="species" reg="lichun">lichun</tp:taxon-name-part></tp:taxon-name></italic> is derived from Chinese Pinyin Lì Chūn, i.e. 立春 in Chinese, which means the beginning of spring, the first of the 24 solar terms (24节气) of China. The specific name refers to the breeding season of the new species which begins around this period. The song of the new species heralds the spring of a year. The type specimens of the new species were also collected on “Lichun” of the Year 2024.</p></tp:treatment-sec><tp:treatment-sec sec-type="diagnosis" id="SECID0ESZAG"><title>Diagnosis.</title><p>(1) small size (<abbrev xmlns:xlink="http://www.w3.org/1999/xlink" xlink:title="snout–vent length, from tip of snout to posterior margin of vent" id="ABBRID0EYZAG" xlink:type="simple">SVL</abbrev> 33.5–37.0 mm in five adult males, <abbrev xmlns:xlink="http://www.w3.org/1999/xlink" xlink:title="snout–vent length, from tip of snout to posterior margin of vent" id="ABBRID0E3ZAG" xlink:type="simple">SVL</abbrev> 47.1 mm in a single adult female); (2) canthus rostralis well developed, tongue not notched posteriorly; (3) tympanum distinct; (4) vomerine ridges and vomerine teeth present; (5) dorsal skin rough and highly granular, discontinuous X-shaped ridge on center of dorsum, discontinuous dorsolateral ridges present, sparse large tubercles on flanks, dorsal limbs with discontinuous transverse ridges and tubercles, ventral skin with dense raised tubercles; (6) outer margin of upper eyelid with a small horn-like prominent tubercle, supratympanic fold distinct and narrow, curving posteroventrally to above arm; (7) two metacarpal tubercles distinct, inner one observably enlarged; relative finger lengths I &lt; II &lt; IV &lt; III; distinct subarticular tubercle at base of each finger; (8) heels not meeting when hindlimbs folded; tibio-tarsal articulation reaching shoulder to posterior corner of eye; (9) toes without webbing and lateral fringes, inner metatarsal tubercle long ovoid, outer one absent, relative toe length I &lt; II &lt; V &lt; III &lt; IV; (10) dorsal surface yellowish-brown with irregular dark-brown patches, and dark-brown triangular marking between eyes, dorsal limbs and digits light brown with dark-brown transverse bands; and (11) dense nuptial spines on dorsal bases of fingers I and II in breeding adult males, subgular vocal sac present in males.</p></tp:treatment-sec><tp:treatment-sec sec-type="description" id="SECID0EA1AG"><title>Description of holotype.</title><p>Adult male. Body size small, <abbrev xmlns:xlink="http://www.w3.org/1999/xlink" xlink:title="snout–vent length, from tip of snout to posterior margin of vent" id="ABBRID0EG1AG" xlink:type="simple">SVL</abbrev> 37.0 mm. Head width larger than head length, HWD/<abbrev xmlns:xlink="http://www.w3.org/1999/xlink" xlink:title="head length, from tip of snout to the articulation of the jaw" id="ABBRID0EK1AG" xlink:type="simple">HDL</abbrev> 1.04; snout rounded in dorsal view, projecting, sloping backward to mouth in profile, protruding well beyond margin of lower jaw; top of head flat; eyes moderate in size, <abbrev xmlns:xlink="http://www.w3.org/1999/xlink" xlink:title="eye diameter, from the anterior corner of the eye to posterior corner of the eye" id="ABBRID0EO1AG" xlink:type="simple">ED</abbrev> 0.34 of <abbrev xmlns:xlink="http://www.w3.org/1999/xlink" xlink:title="head length, from tip of snout to the articulation of the jaw" id="ABBRID0ES1AG" xlink:type="simple">HDL</abbrev>, pupil vertical, near diamond-shaped; nostril obliquely ovoid; canthus rostralis well developed; loreal region slightly oblique; internasal distance slightly larger than interorbital distance; tympanic region oblique, tympanum distinct and visible in dorsal view; tympanum moderate in size, margin clear, upper margin in contact with supratympanic fold, lower margin in contact with upper lip, <abbrev xmlns:xlink="http://www.w3.org/1999/xlink" xlink:title="tympanum diameter, horizontal diameter of tympanum" id="ABBRID0EW1AG" xlink:type="simple">TD</abbrev>/<abbrev xmlns:xlink="http://www.w3.org/1999/xlink" xlink:title="eye diameter, from the anterior corner of the eye to posterior corner of the eye" id="ABBRID0E11AG" xlink:type="simple">ED</abbrev> 0.55; large ovoid choanae at base of maxilla; vomerine ridge and vomerine teeth present, maxillary teeth present; margin of tongue rounded, not notched distally; presence of single subgular vocal sac.</p><p>Forearm length 0.23 of <abbrev xmlns:xlink="http://www.w3.org/1999/xlink" xlink:title="snout–vent length, from tip of snout to posterior margin of vent" id="ABBRID0EA2AG" xlink:type="simple">SVL</abbrev>, hand 0.24 of <abbrev xmlns:xlink="http://www.w3.org/1999/xlink" xlink:title="snout–vent length, from tip of snout to posterior margin of vent" id="ABBRID0EE2AG" xlink:type="simple">SVL</abbrev>; webbing absent between fingers, lateral fringes absent, relative finger length I &lt; II &lt; IV &lt; III; tips of fingers slightly dilated, round; subarticular tubercles on base of fingers present, distinct; inner metacarpal tubercle observably enlarged, outer one slightly smaller; single nuptial pad bearing nuptial spines present on dorsal surface of first and second fingers, respectively. Hindlimbs short, tibio-tarsal articulation reaching forward to posterior conner of eye when hindlimb stretched along body; heels not meeting when flexed hindlimbs held at right angles to body axis; crus length 0.40 of <abbrev xmlns:xlink="http://www.w3.org/1999/xlink" xlink:title="snout–vent length, from tip of snout to posterior margin of vent" id="ABBRID0EI2AG" xlink:type="simple">SVL</abbrev> and foot length 0.58 of <abbrev xmlns:xlink="http://www.w3.org/1999/xlink" xlink:title="snout–vent length, from tip of snout to posterior margin of vent" id="ABBRID0EM2AG" xlink:type="simple">SVL</abbrev>; relative toe length I &lt; II &lt; V &lt; III &lt; IV; tips of toes round and slightly dilated; toes without lateral fringes and webbing; subarticular tubercles on base of toes present and distinct; inner metatarsal tubercle long ovoid and lacking outer metatarsal tubercle.</p><p>Dorsal skin rough and highly granular; dense large tubercles on flanks; single horn-like prominent tubercle on edge of upper eyelid; obvious supratympanic fold curving posteroventrally from posterior corner of eye to level above insertion of arm; upper lip, mandibular articulation, loreal, temporal region excluding tympanum, upper eyelid and surface around cloaca with conical tubercles; discontinuous X-shaped ridge on center of dorsum, discontinuous dorsolateral ridges present; ventral surface with dense raised tubercles; tubercles on ventral hindlimbs and around cloaca bearing tiny spines on their tips; small and distinct pectoral gland closer to axilla; single femoral gland positioned on posterior surface of thigh at midpoint between knee and cloaca.</p></tp:treatment-sec><tp:treatment-sec sec-type="Coloration of holotype" id="SECID0ER2AG"><title>Coloration of holotype.</title><p>In life, dorsal surface of body yellowish-brown with irregular dark-brown patches, dark-brown X-shaped marking on center of dorsum, dark-brown triangular marking between eyes. A vertical dark-brown band present below eye. Dorsal surface of limbs with dark-brown transverse bands. Tubercles on edge of upper eyelids orange. Supratympanic fold light brown. Surface of throat and chest yellowish-brown with irregular dark brown and white patches and white and orange dots. Center of throat with black longitudinal band. Surface of abdomen white, mottled with orange dots and black patches. Surface of ventral limbs purple brown, with white mottling and dark-brown patches. Spines on tips of tubercles on ventral hindlimbs and area around cloaca black. Digits gray white; subarticular tubercles, inner and outer metacarpal tubercles and inner metatarsal tubercle grayish-brown. Pectoral glands and femoral glands white. Iris yellowish-brown with range mottling.</p><p>In preservative, the dorsal surface of the body is dark brown, with markings and patches more distinct. Surface of chest, throat and limbs are dark brown, with dark-brown markings and patches more distinct, white patches and dots faded and orange dots absent. Color of pectoral glands and femoral glands faded.</p></tp:treatment-sec><tp:treatment-sec sec-type="variation" id="SECID0EX2AG"><title>Variation.</title><p>Morphometric variation is listed in Table <xref ref-type="table" rid="T2">2</xref>. Most of the paratypes are similar to the holotype in morphology and color pattern, except for the following: tibio-tarsal articulation reaching forward to posterior corner of eye when hindlimb stretched along body in the holotype <abbrev xmlns:xlink="http://www.w3.org/1999/xlink" xlink:title="Guangdong Polytechnic of Environmental Protection Engineering" id="ABBRID0EB3AG" xlink:type="simple">GEP</abbrev> a214, while reaching to shoulder in female paratype <abbrev xmlns:xlink="http://www.w3.org/1999/xlink" xlink:title="Guangdong Polytechnic of Environmental Protection Engineering" id="ABBRID0EF3AG" xlink:type="simple">GEP</abbrev> a215; absence of nuptial pads and spines in the female paratype; larger body size in the female paratype.</p><table-wrap id="T2" position="float" orientation="portrait"><label>Table 2.</label><caption><p>Measurements (in mm) of voucher specimens of <italic><tp:taxon-name><tp:taxon-name-part taxon-name-part-type="genus" reg="Boulenophrys">Boulenophrys</tp:taxon-name-part><tp:taxon-name-part taxon-name-part-type="species" reg="lichun">lichun</tp:taxon-name-part></tp:taxon-name></italic> sp. nov.; * holotype.</p></caption><table id="TID0EMFBI" rules="all"><tbody><tr><th rowspan="1" colspan="1">Voucher</th><th rowspan="1" colspan="1"><named-content xmlns:xlink="http://www.w3.org/1999/xlink" content-type="dwc:institutional_code" xlink:title="Herpetological Museum, Chengdu Institute of Biology, the Chinese Academy of Sciences" xlink:href="http://grbio.org/institution/chengdu-institute-biology" xlink:type="simple">CIB</named-content> 121428</th><th rowspan="1" colspan="1"><abbrev xmlns:xlink="http://www.w3.org/1999/xlink" xlink:title="Guangdong Polytechnic of Environmental Protection Engineering" id="ABBRID0ER4AG" xlink:type="simple">GEP</abbrev> a211</th><th rowspan="1" colspan="1"><abbrev xmlns:xlink="http://www.w3.org/1999/xlink" xlink:title="Guangdong Polytechnic of Environmental Protection Engineering" id="ABBRID0EZ4AG" xlink:type="simple">GEP</abbrev> a212</th><th rowspan="1" colspan="1"><abbrev xmlns:xlink="http://www.w3.org/1999/xlink" xlink:title="Guangdong Polytechnic of Environmental Protection Engineering" id="ABBRID0EB5AG" xlink:type="simple">GEP</abbrev> a213</th><th rowspan="1" colspan="1"><abbrev xmlns:xlink="http://www.w3.org/1999/xlink" xlink:title="Guangdong Polytechnic of Environmental Protection Engineering" id="ABBRID0EJ5AG" xlink:type="simple">GEP</abbrev> a214 *</th><th rowspan="1" colspan="1"><abbrev xmlns:xlink="http://www.w3.org/1999/xlink" xlink:title="Guangdong Polytechnic of Environmental Protection Engineering" id="ABBRID0ER5AG" xlink:type="simple">GEP</abbrev> a215</th></tr><tr><td rowspan="1" colspan="1">
                      <bold>Sex</bold>
                    </td><td rowspan="1" colspan="1">male</td><td rowspan="1" colspan="1">male</td><td rowspan="1" colspan="1">male</td><td rowspan="1" colspan="1">male</td><td rowspan="1" colspan="1">male</td><td rowspan="1" colspan="1">female</td></tr><tr><td rowspan="1" colspan="1">
                      <bold>
                        <abbrev xmlns:xlink="http://www.w3.org/1999/xlink" xlink:title="snout–vent length, from tip of snout to posterior margin of vent" id="ABBRID0EU6AG" xlink:type="simple">SVL</abbrev>
                      </bold>
                    </td><td rowspan="1" colspan="1">36.7</td><td rowspan="1" colspan="1">33.5</td><td rowspan="1" colspan="1">35.7</td><td rowspan="1" colspan="1">34.6</td><td rowspan="1" colspan="1">37.0</td><td rowspan="1" colspan="1">47.1</td></tr><tr><td rowspan="1" colspan="1">
                      <bold>
                        <abbrev xmlns:xlink="http://www.w3.org/1999/xlink" xlink:title="head length, from tip of snout to the articulation of the jaw" id="ABBRID0EQABG" xlink:type="simple">HDL</abbrev>
                      </bold>
                    </td><td rowspan="1" colspan="1">13.1</td><td rowspan="1" colspan="1">12.7</td><td rowspan="1" colspan="1">13.5</td><td rowspan="1" colspan="1">12.9</td><td rowspan="1" colspan="1">13.3</td><td rowspan="1" colspan="1">15.3</td></tr><tr><td rowspan="1" colspan="1">
                      <bold>
                        <abbrev xmlns:xlink="http://www.w3.org/1999/xlink" xlink:title="head width, head width at the commissure of the jaws" id="ABBRID0EMBBG" xlink:type="simple">HDW</abbrev>
                      </bold>
                    </td><td rowspan="1" colspan="1">13.6</td><td rowspan="1" colspan="1">13.3</td><td rowspan="1" colspan="1">13.8</td><td rowspan="1" colspan="1">13.6</td><td rowspan="1" colspan="1">13.9</td><td rowspan="1" colspan="1">16.5</td></tr><tr><td rowspan="1" colspan="1">
                      <bold>
                        <abbrev xmlns:xlink="http://www.w3.org/1999/xlink" xlink:title="eye diameter, from the anterior corner of the eye to posterior corner of the eye" id="ABBRID0EICBG" xlink:type="simple">ED</abbrev>
                      </bold>
                    </td><td rowspan="1" colspan="1">4.5</td><td rowspan="1" colspan="1">4.0</td><td rowspan="1" colspan="1">4.5</td><td rowspan="1" colspan="1">4.5</td><td rowspan="1" colspan="1">4.8</td><td rowspan="1" colspan="1">5.5</td></tr><tr><td rowspan="1" colspan="1">
                      <bold>
                        <abbrev xmlns:xlink="http://www.w3.org/1999/xlink" xlink:title="tympanum diameter, horizontal diameter of tympanum" id="ABBRID0EEDBG" xlink:type="simple">TD</abbrev>
                      </bold>
                    </td><td rowspan="1" colspan="1">2.3</td><td rowspan="1" colspan="1">2.6</td><td rowspan="1" colspan="1">2.5</td><td rowspan="1" colspan="1">2.5</td><td rowspan="1" colspan="1">2.6</td><td rowspan="1" colspan="1">2.8</td></tr><tr><td rowspan="1" colspan="1">
                      <bold>
                        <abbrev xmlns:xlink="http://www.w3.org/1999/xlink" xlink:title="tympanum–eye distance, from anterior edge of tympanum to posterior corner of the eye" id="ABBRID0EAEBG" xlink:type="simple">TED</abbrev>
                      </bold>
                    </td><td rowspan="1" colspan="1">1.7</td><td rowspan="1" colspan="1">1.7</td><td rowspan="1" colspan="1">1.8</td><td rowspan="1" colspan="1">1.8</td><td rowspan="1" colspan="1">1.7</td><td rowspan="1" colspan="1">2.4</td></tr><tr><td rowspan="1" colspan="1">
                      <bold>
                        <abbrev xmlns:xlink="http://www.w3.org/1999/xlink" xlink:title="snout length, from tip of snout to the anterior corner of the eye" id="ABBRID0E3EBG" xlink:type="simple">SNT</abbrev>
                      </bold>
                    </td><td rowspan="1" colspan="1">4.5</td><td rowspan="1" colspan="1">4.4</td><td rowspan="1" colspan="1">4.5</td><td rowspan="1" colspan="1">4.5</td><td rowspan="1" colspan="1">4.6</td><td rowspan="1" colspan="1">4.9</td></tr><tr><td rowspan="1" colspan="1">
                      <bold>
                        <abbrev xmlns:xlink="http://www.w3.org/1999/xlink" xlink:title="internasal distance, distance between nares" id="ABBRID0EYFBG" xlink:type="simple">IND</abbrev>
                      </bold>
                    </td><td rowspan="1" colspan="1">3.6</td><td rowspan="1" colspan="1">3.7</td><td rowspan="1" colspan="1">3.8</td><td rowspan="1" colspan="1">3.7</td><td rowspan="1" colspan="1">3.9</td><td rowspan="1" colspan="1">4.3</td></tr><tr><td rowspan="1" colspan="1">
                      <bold>
                        <abbrev xmlns:xlink="http://www.w3.org/1999/xlink" xlink:title="interorbital distance, minimum distance between upper eyelids" id="ABBRID0EUGBG" xlink:type="simple">IOD</abbrev>
                      </bold>
                    </td><td rowspan="1" colspan="1">3.5</td><td rowspan="1" colspan="1">3.3</td><td rowspan="1" colspan="1">3.4</td><td rowspan="1" colspan="1">3.5</td><td rowspan="1" colspan="1">3.7</td><td rowspan="1" colspan="1">4.3</td></tr><tr><td rowspan="1" colspan="1">
                      <bold>HDN</bold>
                    </td><td rowspan="1" colspan="1">8.7</td><td rowspan="1" colspan="1">7.8</td><td rowspan="1" colspan="1">8.7</td><td rowspan="1" colspan="1">9.1</td><td rowspan="1" colspan="1">9.2</td><td rowspan="1" colspan="1">10.2</td></tr><tr><td rowspan="1" colspan="1">
                      <bold>
                        <abbrev xmlns:xlink="http://www.w3.org/1999/xlink" xlink:title="forearm or radiulna length, from the flexed elbow to the proximal border of the outer palmar tubercle" id="ABBRID0EJIBG" xlink:type="simple">RAD</abbrev>
                      </bold>
                    </td><td rowspan="1" colspan="1">8.6</td><td rowspan="1" colspan="1">7.0</td><td rowspan="1" colspan="1">8.5</td><td rowspan="1" colspan="1">8.1</td><td rowspan="1" colspan="1">8.7</td><td rowspan="1" colspan="1">9.0</td></tr><tr><td rowspan="1" colspan="1">
                      <bold>
                        <abbrev xmlns:xlink="http://www.w3.org/1999/xlink" xlink:title="foot length, from distal end of shank to the tip of digit IV" id="ABBRID0EFJBG" xlink:type="simple">FTL</abbrev>
                      </bold>
                    </td><td rowspan="1" colspan="1">20.7</td><td rowspan="1" colspan="1">18.9</td><td rowspan="1" colspan="1">20.7</td><td rowspan="1" colspan="1">20.9</td><td rowspan="1" colspan="1">21.4</td><td rowspan="1" colspan="1">24.1</td></tr><tr><td rowspan="1" colspan="1">
                      <bold>
                        <abbrev xmlns:xlink="http://www.w3.org/1999/xlink" xlink:title="crus or tibiofibula length, from the outer surface of the flexed knee to the heel" id="ABBRID0EBKBG" xlink:type="simple">TIB</abbrev>
                      </bold>
                    </td><td rowspan="1" colspan="1">14.3</td><td rowspan="1" colspan="1">12.5</td><td rowspan="1" colspan="1">14.3</td><td rowspan="1" colspan="1">14.5</td><td rowspan="1" colspan="1">14.7</td><td rowspan="1" colspan="1">15.7</td></tr></tbody></table></table-wrap></tp:treatment-sec><tp:treatment-sec sec-type="comparisons" id="SECID0EXKBG"><title>Comparisons.</title><p><italic><tp:taxon-name><tp:taxon-name-part taxon-name-part-type="genus" reg="Boulenophrys">Boulenophrys</tp:taxon-name-part><tp:taxon-name-part taxon-name-part-type="species" reg="lichun">lichun</tp:taxon-name-part></tp:taxon-name></italic> sp. nov. can easily be distinguished from the following congeners by its heels not meeting when flexed hindlimbs held at right angles to body axis: <italic><tp:taxon-name><tp:taxon-name-part taxon-name-part-type="genus" reg="Boulenophrys">B.</tp:taxon-name-part><tp:taxon-name-part taxon-name-part-type="species" reg="anlongensis">anlongensis</tp:taxon-name-part></tp:taxon-name></italic>, <italic><tp:taxon-name><tp:taxon-name-part taxon-name-part-type="genus" reg="Boulenophrys">B.</tp:taxon-name-part><tp:taxon-name-part taxon-name-part-type="species" reg="baishanzuensis">baishanzuensis</tp:taxon-name-part></tp:taxon-name></italic>, <italic><tp:taxon-name><tp:taxon-name-part taxon-name-part-type="genus" reg="Boulenophrys">B.</tp:taxon-name-part><tp:taxon-name-part taxon-name-part-type="species" reg="binlingensis">binlingensis</tp:taxon-name-part></tp:taxon-name></italic>, <italic><tp:taxon-name><tp:taxon-name-part taxon-name-part-type="genus" reg="Boulenophrys">B.</tp:taxon-name-part><tp:taxon-name-part taxon-name-part-type="species" reg="caudoprocta">caudoprocta</tp:taxon-name-part></tp:taxon-name></italic>, <italic><tp:taxon-name><tp:taxon-name-part taxon-name-part-type="genus" reg="Boulenophrys">B.</tp:taxon-name-part><tp:taxon-name-part taxon-name-part-type="species" reg="cheni">cheni</tp:taxon-name-part></tp:taxon-name></italic>, <italic><tp:taxon-name><tp:taxon-name-part taxon-name-part-type="genus" reg="Boulenophrys">B.</tp:taxon-name-part><tp:taxon-name-part taxon-name-part-type="species" reg="chishuiensis">chishuiensis</tp:taxon-name-part></tp:taxon-name></italic>, <italic><tp:taxon-name><tp:taxon-name-part taxon-name-part-type="genus" reg="Boulenophrys">B.</tp:taxon-name-part><tp:taxon-name-part taxon-name-part-type="species" reg="congjiangensis">congjiangensis</tp:taxon-name-part></tp:taxon-name></italic>, <italic><tp:taxon-name><tp:taxon-name-part taxon-name-part-type="genus" reg="Boulenophrys">B.</tp:taxon-name-part><tp:taxon-name-part taxon-name-part-type="species" reg="daweimontis">daweimontis</tp:taxon-name-part></tp:taxon-name></italic>, <italic><tp:taxon-name><tp:taxon-name-part taxon-name-part-type="genus" reg="Boulenophrys">B.</tp:taxon-name-part><tp:taxon-name-part taxon-name-part-type="species" reg="fanjingmontis">fanjingmontis</tp:taxon-name-part></tp:taxon-name></italic>, <italic><tp:taxon-name><tp:taxon-name-part taxon-name-part-type="genus" reg="Boulenophrys">B.</tp:taxon-name-part><tp:taxon-name-part taxon-name-part-type="species" reg="fansipanensis">fansipanensis</tp:taxon-name-part></tp:taxon-name></italic>, <italic><tp:taxon-name><tp:taxon-name-part taxon-name-part-type="genus" reg="Boulenophrys">B.</tp:taxon-name-part><tp:taxon-name-part taxon-name-part-type="species" reg="frigida">frigida</tp:taxon-name-part></tp:taxon-name></italic>, <italic><tp:taxon-name><tp:taxon-name-part taxon-name-part-type="genus" reg="Boulenophrys">B.</tp:taxon-name-part><tp:taxon-name-part taxon-name-part-type="species" reg="hoanglienensis">hoanglienensis</tp:taxon-name-part></tp:taxon-name></italic>, <italic><tp:taxon-name><tp:taxon-name-part taxon-name-part-type="genus" reg="Boulenophrys">B.</tp:taxon-name-part><tp:taxon-name-part taxon-name-part-type="species" reg="jiangi">jiangi</tp:taxon-name-part></tp:taxon-name></italic>, <italic><tp:taxon-name><tp:taxon-name-part taxon-name-part-type="genus" reg="Boulenophrys">B.</tp:taxon-name-part><tp:taxon-name-part taxon-name-part-type="species" reg="jingdongensis">jingdongensis</tp:taxon-name-part></tp:taxon-name></italic>, <italic><tp:taxon-name><tp:taxon-name-part taxon-name-part-type="genus" reg="Boulenophrys">B.</tp:taxon-name-part><tp:taxon-name-part taxon-name-part-type="species" reg="jinggangensis">jinggangensis</tp:taxon-name-part></tp:taxon-name></italic>, <italic><tp:taxon-name><tp:taxon-name-part taxon-name-part-type="genus" reg="Boulenophrys">B.</tp:taxon-name-part><tp:taxon-name-part taxon-name-part-type="species" reg="jiulianensis">jiulianensis</tp:taxon-name-part></tp:taxon-name></italic>, <italic><tp:taxon-name><tp:taxon-name-part taxon-name-part-type="genus" reg="Boulenophrys">B.</tp:taxon-name-part><tp:taxon-name-part taxon-name-part-type="species" reg="leishanensis">leishanensis</tp:taxon-name-part></tp:taxon-name></italic>, <italic><tp:taxon-name><tp:taxon-name-part taxon-name-part-type="genus" reg="Boulenophrys">B.</tp:taxon-name-part><tp:taxon-name-part taxon-name-part-type="species" reg="liboensis">liboensis</tp:taxon-name-part></tp:taxon-name></italic>, <italic><tp:taxon-name><tp:taxon-name-part taxon-name-part-type="genus" reg="Boulenophrys">B.</tp:taxon-name-part><tp:taxon-name-part taxon-name-part-type="species" reg="lini">lini</tp:taxon-name-part></tp:taxon-name></italic>, <italic><tp:taxon-name><tp:taxon-name-part taxon-name-part-type="genus" reg="Boulenophrys">B.</tp:taxon-name-part><tp:taxon-name-part taxon-name-part-type="species" reg="lushuiensis">lushuiensis</tp:taxon-name-part></tp:taxon-name></italic>, <italic>B <tp:taxon-name><tp:taxon-name-part taxon-name-part-type="genus" reg="Boulenophrys"/><tp:taxon-name-part taxon-name-part-type="species" reg="mirabilis">mirabilis</tp:taxon-name-part></tp:taxon-name></italic>, <italic><tp:taxon-name><tp:taxon-name-part taxon-name-part-type="genus" reg="Boulenophrys">B.</tp:taxon-name-part><tp:taxon-name-part taxon-name-part-type="species" reg="mufumontana">mufumontana</tp:taxon-name-part></tp:taxon-name></italic>, <italic><tp:taxon-name><tp:taxon-name-part taxon-name-part-type="genus" reg="Boulenophrys">B.</tp:taxon-name-part><tp:taxon-name-part taxon-name-part-type="species" reg="nanlingensis">nanlingensis</tp:taxon-name-part></tp:taxon-name></italic>, <italic><tp:taxon-name><tp:taxon-name-part taxon-name-part-type="genus" reg="Boulenophrys">B.</tp:taxon-name-part><tp:taxon-name-part taxon-name-part-type="species" reg="omeimontis">omeimontis</tp:taxon-name-part></tp:taxon-name></italic>, <italic><tp:taxon-name><tp:taxon-name-part taxon-name-part-type="genus" reg="Boulenophrys">B.</tp:taxon-name-part><tp:taxon-name-part taxon-name-part-type="species" reg="palpebralespinosa">palpebralespinosa</tp:taxon-name-part></tp:taxon-name></italic>, <italic><tp:taxon-name><tp:taxon-name-part taxon-name-part-type="genus" reg="Boulenophrys">B.</tp:taxon-name-part><tp:taxon-name-part taxon-name-part-type="species" reg="qianbeiensis">qianbeiensis</tp:taxon-name-part></tp:taxon-name></italic>, <italic><tp:taxon-name><tp:taxon-name-part taxon-name-part-type="genus" reg="Boulenophrys">B.</tp:taxon-name-part><tp:taxon-name-part taxon-name-part-type="species" reg="sangzhiensis">sangzhiensis</tp:taxon-name-part></tp:taxon-name></italic>, <italic><tp:taxon-name><tp:taxon-name-part taxon-name-part-type="genus" reg="Boulenophrys">B.</tp:taxon-name-part><tp:taxon-name-part taxon-name-part-type="species" reg="sanmingensis">sanmingensis</tp:taxon-name-part></tp:taxon-name></italic>, <italic><tp:taxon-name><tp:taxon-name-part taxon-name-part-type="genus" reg="Boulenophrys">B.</tp:taxon-name-part><tp:taxon-name-part taxon-name-part-type="species" reg="shimentaina">shimentaina</tp:taxon-name-part></tp:taxon-name></italic>, <italic><tp:taxon-name><tp:taxon-name-part taxon-name-part-type="genus" reg="Boulenophrys">B.</tp:taxon-name-part><tp:taxon-name-part taxon-name-part-type="species" reg="shunhuangensis">shunhuangensis</tp:taxon-name-part></tp:taxon-name></italic>, <italic><tp:taxon-name><tp:taxon-name-part taxon-name-part-type="genus" reg="Boulenophrys">B.</tp:taxon-name-part><tp:taxon-name-part taxon-name-part-type="species" reg="spinata">spinata</tp:taxon-name-part></tp:taxon-name></italic>, <italic><tp:taxon-name><tp:taxon-name-part taxon-name-part-type="genus" reg="Boulenophrys">B.</tp:taxon-name-part><tp:taxon-name-part taxon-name-part-type="species" reg="sanmingensis">sanmingensis</tp:taxon-name-part></tp:taxon-name></italic>, <italic><tp:taxon-name><tp:taxon-name-part taxon-name-part-type="genus" reg="Boulenophrys">B.</tp:taxon-name-part><tp:taxon-name-part taxon-name-part-type="species" reg="tongboensis">tongboensis</tp:taxon-name-part></tp:taxon-name></italic>, <italic><tp:taxon-name><tp:taxon-name-part taxon-name-part-type="genus" reg="Boulenophrys">B.</tp:taxon-name-part><tp:taxon-name-part taxon-name-part-type="species" reg="tuberogranulatus">tuberogranulatus</tp:taxon-name-part></tp:taxon-name></italic>, <italic><tp:taxon-name><tp:taxon-name-part taxon-name-part-type="genus" reg="Boulenophrys">B.</tp:taxon-name-part><tp:taxon-name-part taxon-name-part-type="species" reg="wuliangshanensis">wuliangshanensis</tp:taxon-name-part></tp:taxon-name></italic>, <italic><tp:taxon-name><tp:taxon-name-part taxon-name-part-type="genus" reg="Boulenophrys">B.</tp:taxon-name-part><tp:taxon-name-part taxon-name-part-type="species" reg="xianjuensis">xianjuensis</tp:taxon-name-part></tp:taxon-name></italic>, <italic><tp:taxon-name><tp:taxon-name-part taxon-name-part-type="genus" reg="Boulenophrys">B.</tp:taxon-name-part><tp:taxon-name-part taxon-name-part-type="species" reg="yangmingensis">yangmingensis</tp:taxon-name-part></tp:taxon-name></italic>, <italic><tp:taxon-name><tp:taxon-name-part taxon-name-part-type="genus" reg="Boulenophrys">B.</tp:taxon-name-part><tp:taxon-name-part taxon-name-part-type="species" reg="yaoshanensis">yaoshanensis</tp:taxon-name-part></tp:taxon-name></italic>, <italic><tp:taxon-name><tp:taxon-name-part taxon-name-part-type="genus" reg="Boulenophrys">B.</tp:taxon-name-part><tp:taxon-name-part taxon-name-part-type="species" reg="yingdeensis">yingdeensis</tp:taxon-name-part></tp:taxon-name></italic> (vs. heels overlapping), from <italic><tp:taxon-name><tp:taxon-name-part taxon-name-part-type="genus" reg="Boulenophrys">B.</tp:taxon-name-part><tp:taxon-name-part taxon-name-part-type="species" reg="binchuanensis">binchuanensis</tp:taxon-name-part></tp:taxon-name></italic>, <italic><tp:taxon-name><tp:taxon-name-part taxon-name-part-type="genus" reg="Boulenophrys">B.</tp:taxon-name-part><tp:taxon-name-part taxon-name-part-type="species" reg="elongata">elongata</tp:taxon-name-part></tp:taxon-name></italic>, <italic><tp:taxon-name><tp:taxon-name-part taxon-name-part-type="genus" reg="Boulenophrys">B.</tp:taxon-name-part><tp:taxon-name-part taxon-name-part-type="species" reg="lishuiensis">lishuiensis</tp:taxon-name-part></tp:taxon-name></italic>, <italic><tp:taxon-name><tp:taxon-name-part taxon-name-part-type="genus" reg="Boulenophrys">B.</tp:taxon-name-part><tp:taxon-name-part taxon-name-part-type="species" reg="minor">minor</tp:taxon-name-part></tp:taxon-name></italic>, <italic><tp:taxon-name><tp:taxon-name-part taxon-name-part-type="genus" reg="Boulenophrys">B.</tp:taxon-name-part><tp:taxon-name-part taxon-name-part-type="species" reg="xiangnanensis">xiangnanensis</tp:taxon-name-part></tp:taxon-name></italic>, <italic><tp:taxon-name><tp:taxon-name-part taxon-name-part-type="genus" reg="Boulenophrys">B.</tp:taxon-name-part><tp:taxon-name-part taxon-name-part-type="species" reg="xuefengmontis">xuefengmontis</tp:taxon-name-part></tp:taxon-name></italic> (vs. heels just meeting), and from <italic><tp:taxon-name><tp:taxon-name-part taxon-name-part-type="genus" reg="Boulenophrys">B.</tp:taxon-name-part><tp:taxon-name-part taxon-name-part-type="species" reg="angka">angka</tp:taxon-name-part></tp:taxon-name></italic>, <italic><tp:taxon-name><tp:taxon-name-part taxon-name-part-type="genus" reg="Boulenophrys">B.</tp:taxon-name-part><tp:taxon-name-part taxon-name-part-type="species" reg="daiyunensis">daiyunensis</tp:taxon-name-part></tp:taxon-name></italic>, <italic><tp:taxon-name><tp:taxon-name-part taxon-name-part-type="genus" reg="Boulenophrys">B.</tp:taxon-name-part><tp:taxon-name-part taxon-name-part-type="species" reg="baolongensis">baolongensis</tp:taxon-name-part></tp:taxon-name></italic>, <italic><tp:taxon-name><tp:taxon-name-part taxon-name-part-type="genus" reg="Boulenophrys">B.</tp:taxon-name-part><tp:taxon-name-part taxon-name-part-type="species" reg="wushanensis">wushanensis</tp:taxon-name-part></tp:taxon-name></italic>, <italic><tp:taxon-name><tp:taxon-name-part taxon-name-part-type="genus" reg="Boulenophrys">B.</tp:taxon-name-part><tp:taxon-name-part taxon-name-part-type="species" reg="yunkaiensis">yunkaiensis</tp:taxon-name-part></tp:taxon-name></italic> (vs. heels just meeting or slightly overlapping).</p><p><italic><tp:taxon-name><tp:taxon-name-part taxon-name-part-type="genus" reg="Boulenophrys">Boulenophrys</tp:taxon-name-part><tp:taxon-name-part taxon-name-part-type="species" reg="lichun">lichun</tp:taxon-name-part></tp:taxon-name></italic> sp. nov. can easily be distinguished from the following congeners by its tongue not notched distally: <italic><tp:taxon-name><tp:taxon-name-part taxon-name-part-type="genus" reg="Boulenophrys">B.</tp:taxon-name-part><tp:taxon-name-part taxon-name-part-type="species" reg="brachykolos">brachykolos</tp:taxon-name-part></tp:taxon-name></italic>, <italic><tp:taxon-name><tp:taxon-name-part taxon-name-part-type="genus" reg="Boulenophrys">B.</tp:taxon-name-part><tp:taxon-name-part taxon-name-part-type="species" reg="insularis">insularis</tp:taxon-name-part></tp:taxon-name></italic>, <italic><tp:taxon-name><tp:taxon-name-part taxon-name-part-type="genus" reg="Boulenophrys">B.</tp:taxon-name-part><tp:taxon-name-part taxon-name-part-type="species" reg="pepe">pepe</tp:taxon-name-part></tp:taxon-name></italic> (vs. tongue notched distally). <italic><tp:taxon-name><tp:taxon-name-part taxon-name-part-type="genus" reg="Boulenophrys">Boulenophrys</tp:taxon-name-part><tp:taxon-name-part taxon-name-part-type="species" reg="lichun">lichun</tp:taxon-name-part></tp:taxon-name></italic> sp. nov. can easily be distinguished from the following congeners by its presence of vomerine teeth: <italic><tp:taxon-name><tp:taxon-name-part taxon-name-part-type="genus" reg="Boulenophrys">B.</tp:taxon-name-part><tp:taxon-name-part taxon-name-part-type="species" reg="acuta">acuta</tp:taxon-name-part></tp:taxon-name></italic>, <italic><tp:taxon-name><tp:taxon-name-part taxon-name-part-type="genus" reg="Boulenophrys">B.</tp:taxon-name-part><tp:taxon-name-part taxon-name-part-type="species" reg="boettgeri">boettgeri</tp:taxon-name-part></tp:taxon-name></italic>, <italic><tp:taxon-name><tp:taxon-name-part taxon-name-part-type="genus" reg="Boulenophrys">B.</tp:taxon-name-part><tp:taxon-name-part taxon-name-part-type="species" reg="caobangensis">caobangensis</tp:taxon-name-part></tp:taxon-name></italic>, <italic><tp:taxon-name><tp:taxon-name-part taxon-name-part-type="genus" reg="Boulenophrys">B.</tp:taxon-name-part><tp:taxon-name-part taxon-name-part-type="species" reg="daoji">daoji</tp:taxon-name-part></tp:taxon-name></italic>, <italic><tp:taxon-name><tp:taxon-name-part taxon-name-part-type="genus" reg="Boulenophrys">B.</tp:taxon-name-part><tp:taxon-name-part taxon-name-part-type="species" reg="hungtai">hungtai</tp:taxon-name-part></tp:taxon-name></italic>, <italic><tp:taxon-name><tp:taxon-name-part taxon-name-part-type="genus" reg="Boulenophrys">B.</tp:taxon-name-part><tp:taxon-name-part taxon-name-part-type="species" reg="hengshanensis">hengshanensis</tp:taxon-name-part></tp:taxon-name></italic>, <italic><tp:taxon-name><tp:taxon-name-part taxon-name-part-type="genus" reg="Boulenophrys">B.</tp:taxon-name-part><tp:taxon-name-part taxon-name-part-type="species" reg="kuatunensis">kuatunensis</tp:taxon-name-part></tp:taxon-name></italic>, <italic><tp:taxon-name><tp:taxon-name-part taxon-name-part-type="genus" reg="Boulenophrys">B.</tp:taxon-name-part><tp:taxon-name-part taxon-name-part-type="species" reg="ombrophila">ombrophila</tp:taxon-name-part></tp:taxon-name></italic>, <italic><tp:taxon-name><tp:taxon-name-part taxon-name-part-type="genus" reg="Boulenophrys">B.</tp:taxon-name-part><tp:taxon-name-part taxon-name-part-type="species" reg="obesa">obesa</tp:taxon-name-part></tp:taxon-name></italic>, <italic><tp:taxon-name><tp:taxon-name-part taxon-name-part-type="genus" reg="Boulenophrys">B.</tp:taxon-name-part><tp:taxon-name-part taxon-name-part-type="species" reg="shuichengensis">shuichengensis</tp:taxon-name-part></tp:taxon-name></italic>, <italic><tp:taxon-name><tp:taxon-name-part taxon-name-part-type="genus" reg="Boulenophrys">B.</tp:taxon-name-part><tp:taxon-name-part taxon-name-part-type="species" reg="wugongensis">wugongensis</tp:taxon-name-part></tp:taxon-name></italic> (vs. vomerine teeth absent).</p><p><italic><tp:taxon-name><tp:taxon-name-part taxon-name-part-type="genus" reg="Boulenophrys">Boulenophrys</tp:taxon-name-part><tp:taxon-name-part taxon-name-part-type="species" reg="lichun">lichun</tp:taxon-name-part></tp:taxon-name></italic> sp. nov. can easily be distinguished from the following congeners by its absence of lateral fringes on webbing on toes: <italic><tp:taxon-name><tp:taxon-name-part taxon-name-part-type="genus" reg="Boulenophrys">B.</tp:taxon-name-part><tp:taxon-name-part taxon-name-part-type="species" reg="dongguanensis">dongguanensis</tp:taxon-name-part></tp:taxon-name></italic>, <italic><tp:taxon-name><tp:taxon-name-part taxon-name-part-type="genus" reg="Boulenophrys">B.</tp:taxon-name-part><tp:taxon-name-part taxon-name-part-type="species" reg="fengshunensis">fengshunensis</tp:taxon-name-part></tp:taxon-name></italic>, <italic><tp:taxon-name><tp:taxon-name-part taxon-name-part-type="genus" reg="Boulenophrys">B.</tp:taxon-name-part><tp:taxon-name-part taxon-name-part-type="species" reg="nankunensis">nankunensis</tp:taxon-name-part></tp:taxon-name></italic>, <italic><tp:taxon-name><tp:taxon-name-part taxon-name-part-type="genus" reg="Boulenophrys">B.</tp:taxon-name-part><tp:taxon-name-part taxon-name-part-type="species" reg="puningensis">puningensis</tp:taxon-name-part></tp:taxon-name></italic> (vs. toes with rudimentary webbing), and from <italic><tp:taxon-name><tp:taxon-name-part taxon-name-part-type="genus" reg="Boulenophrys">B.</tp:taxon-name-part><tp:taxon-name-part taxon-name-part-type="species" reg="rubrimera">rubrimera</tp:taxon-name-part></tp:taxon-name></italic> (vs. toes with narrow lateral fringes).</p></tp:treatment-sec><tp:treatment-sec sec-type="distribution" id="SECID0EFEAI"><title>Distribution and natural history.</title><p>Currently, <italic><tp:taxon-name><tp:taxon-name-part taxon-name-part-type="genus" reg="Boulenophrys">Boulenophrys</tp:taxon-name-part><tp:taxon-name-part taxon-name-part-type="species" reg="lichun">lichun</tp:taxon-name-part></tp:taxon-name></italic> sp. nov. is only known from the coastal hills of Ningde City, eastern Fujian Province, China. It inhabits flowing montane seeps and the nearby forest floor and leaf litter. The habitat is surrounded by secondary forest mixed with bamboo groves at elevations between 150–510 m. Advertisement calls of males were heard from February to May. Males were found calling in rock crevices.</p></tp:treatment-sec></tp:taxon-treatment>
