# Supplementary material for: ﻿A new Boulenophrys species (Anura, Megophryidae) from the coastal hills of eastern Fujian Province, China
Source: Zookeys. 2024 Oct 18;1216:1–15. doi: 10.3897/zookeys.1216.130017 (PMC11512100; doi:10.3897/zookeys.1216.130017)
Supplement: Supplementary material 1 — Localities, voucher information, and GenBank accession numbers for all samples used in this study [file zookeys-1216-001_article-130017__-s001.xlsx]

## Sheet: Sheet1
ID	Boulenophrys Species	Voucher ID	Locality	16S rRNA	CO1
1	lichun sp. nov.	CIB 121428	China, Fujian, Ningde	PQ309137	PQ300665
2	lichun sp. nov.	GEP a211	China, Fujian, Ningde	PQ309138	PQ300666
3	lichun sp. nov.	GEP a212	China, Fujian, Ningde	PQ309139	PQ300667
4	lichun sp. nov.	GEP a213	China, Fujian, Ningde	PQ309140	PQ300668
5	lichun sp. nov.	GEP a214	China, Fujian, Ningde	PQ309141	PQ300669
6	lichun sp. nov.	GEP a215	China, Fujian, Ningde	PQ309142	PQ300670
7	acuta	SYS a002266	China, Guangdong, Fengkai	KJ579119	MH406122
8	angka	KIZ 040591	Thailand, Chiang Mai, Doi Inthanon	MN508052	/
9	anlongensis	CIB AL20190531018	China, Guizhou, Anlong	MT823184	MT823261
10	baishanzuensis	CIB QY20200719002	China, Zhejiang, Qingyuan	MW001151	MT998292
11	baolongensis	KIZ 019216	China, Chongqing, Wushan	KX811813	KX812093
12	binchuanensis	KIZ 019441	China, Yunnan, Mt Jizu	KX811849	KX812112
13	binlingensis	KIZ 025807	China, Sichuan, Mt Wawu	KX811852	KX812115
14	boettgeri	KIZ YPXJK033	China, Fujian, Mt Wuyi	KX811814	KX812104
15	boettgeri	SYS a004149	China, Fujian, Mt Wuyi	MF667878	MH406247
16	brachykolos	SYS a002258	China, Hong Kong	KJ560403	MH406120
17	caobangensis	IEBR 4385	Vietnam, Cao Bang, Nguyen Binh	LC483945	/
18	caudoprocta	SYS a004293	China, Hunan, Sangzhi	MH406796	MH406258
19	cheni	SYS a004050	China, Jiangxi, Mt Jinggang	MF667873	MH406241
20	chishuiensis	SYS a004953	China, Guizhou, Chishui	MH406867	MH406329
21	congjiangensis	GZNU 20200706003	China, Guizhou, Congjiang	MW959773	MW959761
22	daiyunensis	SYS a001733	China, Fujian, Dehua	MH406643	MH406079
23	daiyunensis	SYS a007711	China, Fujian, Tong’an	MW367054	MW365504
24	daoji	SYS a006212	China, Zhejiang, Mt Tiantai	MW367047	MW365497
25	daweimontis	KIZ 048997	China, Yunnan, Mt Dawei	KX811867	KX812125
26	dongguanensis	SYS a002007	China, Guangdong, Dongguan	MH406654	MH406090
27	elongata	GEP a150	China, Guangdong, Huizhou, Mt Lianhua	OR601592	OR597098
28	fanjingmontis	SYS a004350	China, Guizhou, Mt Fanjing	MH406808	MH406270
29	fansipanensis	AMS R186115	Vietnam, Lao Cai, Sapa	MH514887	MW086548
30	fengshunensis	SYS a004724	China, Guangdong, Fengshun	MH406848	MH406310
31	frigida	AMS R186131	Vietnam, Lao Cai, Bat Xat	MT364279	MW086550
32	hoanglienensis	VNMN 2018.02	Vietnam, Lao Cai, Sapa	MH514889	MW086551
33	hungtai	SYS a007577	China, Guangdong, Jiexi	OL635594	OL634861
34	hengshanensis	CSUFT HS210612	China, Hunan, Mt Hengshan	ON209291	/
35	insularis	SYS a002171	China, Guangdong, Nan'ao	MH406665	MH406105
36	jiangi	CIB KKS20180722006	China, Guizhou, Kuankuoshui	MN107743	MN107748
37	jingdongensis	SYS a003928	China, Yunnan, Mt Wuliang	MH406773	MH406232
38	jinggangensis	SYS a004028	China, Jiangxi, Mt Jinggang	MH406780	MH406239
39	jiulianensis	SYS a004218	China, Jiangxi, Mt Jiulian	MH406790	MH406252
40	kuatunensis	SYS a001590	China, Fujian, Mt Wuyi	KJ560377	/
41	kuatunensis	SYS a003449	China, Jiangxi, Mt Wuyi	MF667881	MH406206
42	kuatunensis	SYS a006906	China, Jiangxi, Mt Yangjifeng	OQ180971	OQ180859
43	leishanensis	KIZ 049172	China, Guizhou, Mt Leigong	KX811825	KX812102
44	liboensis	GNUG 20150813001	China, Guizhou, Libo	MF285253	/
45	lini	KIZ 07053	China, Jiangxi, Mt Jinggang	KX811842	KX812110
46	lishuiensis	SYS a008445	China, Zhejiang, Liandu	OQ180984	OQ180872
47	lushuiensis	CIB YN201909289	China, Yunnan, Lushui	MW001226	MW000913
48	minor	KIZ YPX37545	China, Sichuan, Dujiangyan	KX811895	KX812144
49	mirabilis	SYS a002289	China, Guangxi, Lingui	MH406681	MH406127
50	mufumontana	SYS a006419	China, Hunan, Mt Mufu	MK524107	MK524138
51	nankunensis	SYS a004503	China, Guangdong, Mt Nankun	MH406824	MH406286
52	nanlingensis	SYS a001962	China, Guangdong, Ruyuan	MH406645	MH406081
53	obesa	SYS a002275	China, Guangdong, Fengkai	KJ579123	MH406125
54	ombrophila	CIB WY18082308	China, Fujian, Mt Wuyi	MW001159	MT998300
55	ombrophila	SYS a001976	China, Guangdong, Renhua	MH406650	MH406086
56	ombrophila	SYS a004616	China, Jiangxi, Mt Jiulian	MH406840	MH406302
57	omeimontis	KIZ 025765	China, Sichuan, Mt Emei	KX811884	KX812136
58	palpebralespinosa	KIZ 011650	Vietnam, Thanh Hoa, Pu Hu	KX811889	KX812138
59	pepe	GEP a207	China, Guangdong, Qingyuan	GEPa207	/
60	puningensis	SYS a005770	China, Guangdong, Puning	OL635585	OL634853
61	qianbeiensis	CIB TZ20190608017	China, Guizhou, Tongzi	MT651554	MT654521
62	rubrimera	AMS R177676	Vietnam, Lao Cai, Sapa	MF536419	MW086542
63	sangzhiensis	SYS a004313	China, Hunan, Sangzhi	MH406802	MH406264
64	sanmingensis	SYS a002499	China, Fujian, Jiangle	MH406699	MH406147
65	sanmingensis	SYS a004109	China, Fujian, Shanghang	MW367040	MW365490
66	sanmingensis	SYS a002468	China, Guangdong, Mt Fenghuang	MH406693	MH406141
67	sanmingensis	SYS a007057	China, Jiangxi, Mt Magu	MW367051	MW365501
68	shimentaina	SYS a002077	China, Guangdong, Yingde	MH406655	MH406092
69	shunhuangensis	HNNU 16SH04	China, Hunan, Mt Shunhuang	MK836027	/
70	spinata	KIZ 016100	China, Guizhou, Mt Leigong	KX811864	KX812119
71	tongboensis	SYS a003227	China, Jiangxi, Mt Tongbo	MH406744	MH406201
72	tuberogranulata	KIZ YPX10987	China, Hunan, Sangzhi	KX811823	KX812095
73	wugongensis	SYS a004801	China, Jiangxi, Anfu	MH406854	MH406316
74	wuliangshanensis	SYS a003924	China, Yunnan, Mt Wuliang	MH406771	MH406230
75	wushanensis	KIZ YPX47799	China, Chongqing, Wushan	KX811835	/
76	xiangnanensis	SYS a002874	China, Hunan, Shuangpai	MH406713	MH406165
77	xianjuensis	CIB XJ190503	China, Zhejiang, Xianju	MN563758	MN563774
78	xuefengmontis	SYS a007227	China, Hunan, Mt Xuefeng	OQ180973	OQ180861
79	yangmingensis	SYS a002888	China, Hunan, Shuangpai	MH406719	MH406171
80	yaoshanensis	SYS a004878	China, Guangxi, Jinxiu	MH406863	MH406325
81	yingdeensis	SYS a004721	China, Guangdong, Yingde	MH406846	MH406308
82	yunkaiensis	SYS a004694	China, Guangdong, Xinyi	MH406845	MH406307
ID	Xenophrys Species (Out-groups)	Voucher ID	Locality	16S rRNA	CO1
83	mangshanensis	SYS a002177	China, Guangdong, Huaiji	MH406666	MH406106
84	glandulosa	SYS a003757	China, Yunnan, Mt Gaoligong	MH406754	MH406213
